# Supplementary material for: Structural Characterization of Withanolide Glycosides from the Roots of Withania somnifera and Their Potential Biological Activities
Source: Plants (Basel). 2022 Mar 13;11(6):767. doi: 10.3390/plants11060767 (PMC8954635; doi:10.3390/plants11060767)
Supplement: Supplementary file 1 [file plants-11-00767-s001.zip]

Archive with 1 entries (1 files):
- plants-1636380-supplementary.pdf
